# Supplementary material for: First Report of the Human-Pathogenic Enterocytozoon bieneusi from Red-Bellied Tree Squirrels (Callosciurus erythraeus) in Sichuan, China
Source: PLoS One. 2016 Sep 28;11(9):e0163605. doi: 10.1371/journal.pone.0163605 (PMC5040432; doi:10.1371/journal.pone.0163605)
Supplement: S1 Table — (XLSX) [file pone.0163605.s001.xlsx]

## Sheet: Sheet1
Number	Date	City	Source	Age (m)	Gender	Physical condition	E. bieneusigenotype
1	2014.03.09	Chengdu	pet shop 3	6	Male	Good
2	2014.03.09	Chengdu	pet shop 3	2	Male	Good
3	2014.03.09	Chengdu	pet shop 3	8	Female	Good
4	2014.03.09	Chengdu	pet shop 3	2	Female	Good	D
5	2014.03.09	Chengdu	pet shop 3	8	Male	Good
6	2014.03.09	Chengdu	pet shop 3	7	Female	Good
7	2014.03.09	Chengdu	pet shop 3	6	Male	Good
8	2014.03.09	Chengdu	pet shop 3	5	Female	Good
9	2014.03.09	Chengdu	pet shop 3	2	Female	Good
10	2014.03.09	Chengdu	pet shop 3	8	Male	Good
11	2014.03.09	Chengdu	pet shop 3	6	Female	Good	EbpC
12	2014.03.09	Chengdu	pet shop 3	12	Male	Good
13	2014.03.09	Chengdu	owner	14	Female	Good
14	2014.03.09	Chengdu	owner	5	Male	Good
15	2014.03.09	Chengdu	owner	7	Male	Good
16	2014.04.18	Yaan	pet shop 1	6	Female	Good
17	2014.04.18	Yaan	pet shop 1	2	Female	Good
18	2014.04.18	Yaan	pet shop 1	3	Male	Good
19	2014.04.18	Yaan	pet shop 1	2	Female	Good	EbpC
20	2014.04.18	Yaan	pet shop 1	15	Female	Good
21	2014.04.18	Yaan	pet shop 1	3	Male	Good
22	2014.04.18	Yaan	pet shop 1	7	Female	Good
23	2014.04.18	Yaan	pet shop 1	6	Female	Good	D
24	2014.04.18	Yaan	pet shop 1	2	Male	Good
25	2014.04.18	Yaan	pet shop 1	4	Female	Good
26	2014.04.18	Yaan	pet shop 1	14	Male	Good
27	2014.04.18	Yaan	pet shop 1	6	Female	Good
28	2014.04.18	Yaan	pet shop 1	2	Female	Good	CE01
29	2014.04.18	Yaan	pet shop 1	3	Female	Good
30	2014.05.08	Chengdu	owner	4	Female	Good	D
31	2014.05.08	Chengdu	owner	6	Male	Good
32	2014.09.27	Chengdu	Breeding facility	1	Female	Good
33	2014.09.27	Chengdu	Breeding facility	1	Male	Good
34	2014.09.27	Chengdu	Breeding facility	1	Female	Good	D
35	2014.09.27	Chengdu	Breeding facility	1	Female	Good
36	2014.09.27	Chengdu	Breeding facility	3	Female	Good
37	2014.09.27	Chengdu	Breeding facility	1	Male	Good
38	2014.09.27	Chengdu	Breeding facility	1	Female	Good	D
39	2014.09.27	Chengdu	Breeding facility	1	Female	Good
40	2014.09.27	Chengdu	Breeding facility	2	Female	Good
41	2014.09.27	Chengdu	Breeding facility	2	Male	Good
42	2014.09.27	Chengdu	Breeding facility	2	Female	Good
43	2014.09.27	Chengdu	Breeding facility	1	Male	Good
44	2014.09.27	Chengdu	Breeding facility	3	Male	Good	CE02
45	2014.09.27	Chengdu	Breeding facility	2	Female	Good
46	2014.09.27	Chengdu	Breeding facility	2	Female	Good
47	2014.09.27	Chengdu	Breeding facility	3	Male	Good
48	2014.09.27	Chengdu	Breeding facility	2	Male	Good	D
49	2014.09.27	Chengdu	Breeding facility	3	Male	Good
50	2014.09.27	Chengdu	Breeding facility	14	Female	Good
51	2014.09.27	Chengdu	Breeding facility	4	Male	Good	D
52	2014.09.27	Chengdu	Breeding facility	2	Female	Good
53	2014.09.27	Chengdu	Breeding facility	2	Female	Good
54	2014.09.27	Chengdu	Breeding facility	2	Male	Good
55	2014.09.27	Chengdu	Breeding facility	2	Male	Good
56	2014.09.27	Chengdu	Breeding facility	2	Male	Good
57	2014.09.27	Chengdu	Breeding facility	1	Female	Good
58	2014.09.27	Chengdu	Breeding facility	1	Male	Good
59	2014.09.27	Chengdu	Breeding facility	2	Male	Good
60	2014.09.27	Chengdu	Breeding facility	1	Female	Good
61	2014.09.27	Chengdu	Breeding facility	13	Female	Good
62	2014.09.27	Chengdu	Breeding facility	14	Male	Good
63	2014.09.27	Chengdu	Breeding facility	17	Female	Good	D
64	2014.09.27	Chengdu	Breeding facility	15	Female	Good
65	2014.09.27	Chengdu	Breeding facility	11	Male	Good
66	2014.09.27	Chengdu	Breeding facility	2	Female	Good
67	2014.09.27	Chengdu	Breeding facility	2	Male	Good
68	2014.09.27	Chengdu	Breeding facility	2	Female	Good
69	2014.09.27	Chengdu	Breeding facility	1	Male	Good	D
70	2014.09.27	Chengdu	Breeding facility	1	Female	Good
71	2014.09.27	Chengdu	Breeding facility	1	Female	Good
72	2014.09.27	Chengdu	Breeding facility	1	Male	Good
73	2014.09.27	Chengdu	Breeding facility	3	Female	Good
74	2014.09.27	Chengdu	Breeding facility	2	Male	Good
75	2014.09.27	Chengdu	Breeding facility	2	Male	Good
76	2014.09.27	Chengdu	Breeding facility	14	Male	Good	D
77	2014.09.27	Chengdu	Breeding facility	2	Female	Good
78	2014.09.27	Chengdu	Breeding facility	1	Female	Good
79	2014.09.27	Chengdu	Breeding facility	1	Male	Good
80	2014.09.27	Chengdu	Breeding facility	1	Female	Good
81	2014.11.09	Chengdu	owner	5	Male	Good
82	2014.11.09	Chengdu	owner	13	Female	Good
83	2014.11.09	Chengdu	owner	4	Male	Good
84	2014.11.09	Chengdu	owner	5	Female	Good	D
85	2014.11.09	Chengdu	owner	14	Female	Good
86	2014.12.06	Chengdu	owner	6	Male	Good
87	2014.12.06	Chengdu	owner	12	Female	Good
88	2014.12.06	Chengdu	owner	8	Female	Good
89	2014.12.06	Chengdu	owner	13	Female	Good
90	2015.01.10	Chengdu	owner	17	Male	Good
91	2015.01.10	Chengdu	owner	15	Male	Good	D
92	2015.01.23	Chengdu	owner	5	Male	Good
93	2015.03.21	Yaan	pet shop 1	2	Male	Good
94	2015.03.21	Yaan	pet shop 1	2	Female	Good
95	2015.03.21	Yaan	pet shop 1	6	Female	Good
96	2015.03.21	Yaan	pet shop 1	2	Male	Good	D
97	2015.03.21	Yaan	pet shop 1	13	Female	Good
98	2015.03.21	Yaan	pet shop 1	7	Female	Good
99	2015.03.21	Yaan	pet shop 1	3	Female	Good
100	2015.03.21	Yaan	pet shop 1	13	Male	Good
101	2015.03.21	Yaan	pet shop 1	4	Female	Good
102	2015.03.21	Yaan	pet shop 1	4	Male	Good
103	2015.03.21	Yaan	pet shop 1	2	Male	Good	D
104	2015.03.21	Yaan	pet shop 1	5	Female	Good
105	2015.03.21	Yaan	pet shop 1	9	Male	Good
106	2015.03.21	Yaan	pet shop 1	16	Female	Good	EbpC
107	2015.03.21	Yaan	pet shop 1	10	Female	Good
108	2015.03.21	Yaan	pet shop 1	2	Female	Good
109	2015.03.21	Yaan	pet shop 1	10	Male	Good
110	2015.03.21	Yaan	pet shop 1	2	Female	Good
111	2015.03.21	Yaan	pet shop 1	11	Female	Good	CE02
112	2015.03.21	Yaan	pet shop 1	2	Female	Good
113	2015.03.21	Yaan	pet shop 1	6	Female	Good
114	2015.03.29	Chengdu	owner	8	Male	Good
115	2015.03.29	Chengdu	owner	6	Female	Good
116	2015.04.17	Chengdu	owner	14	Female	Good
117	2015.04.17	Chengdu	owner	7	Female	Good
118	2015.04.17	Chengdu	owner	13	Female	Good
119	2015.05.09	Chengdu	owner	9	Male	Good
120	2015.05.09	Chengdu	owner	11	Female	Good
121	2015.05.09	Chengdu	owner	13	Female	Good
122	2015.08.22	Nangchong	pet shop 2	12	Female	Good
123	2015.08.22	Nangchong	pet shop 2	2	Female	Good
124	2015.08.22	Nangchong	pet shop 2	11	Male	Good
125	2015.08.22	Nangchong	pet shop 2	16	Female	Good
126	2015.08.22	Nangchong	pet shop 2	1	Male	Good	D
127	2015.08.22	Nangchong	pet shop 2	2	Female	Good
128	2015.08.22	Nangchong	pet shop 2	3	Female	Good	D
129	2015.08.22	Nangchong	pet shop 2	4	Male	Good
130	2015.08.22	Nangchong	pet shop 2	6	Male	Good
131	2015.08.22	Nangchong	pet shop 2	3	Female	Good
132	2015.08.22	Nangchong	pet shop 2	4	Female	Good	D
133	2015.08.22	Nangchong	pet shop 2	3	Male	Good
134	2015.08.22	Nangchong	pet shop 2	3	Male	Good
135	2015.08.22	Nangchong	pet shop 2	17	Female	Good
136	2015.08.22	Nangchong	pet shop 2	7	Female	Good
137	2015.08.22	Nangchong	pet shop 2	11	Female	Good
138	2015.08.22	Nangchong	pet shop 2	6	Male	Good
139	2015.08.22	Nangchong	pet shop 2	2	Male	Good	D
140	2015.08.22	Nangchong	pet shop 2	3	Female	Good
141	2015.08.22	Nangchong	pet shop 2	6	Female	Good
142	2015.08.22	Nangchong	pet shop 2	5	Male	Good
143	2015.08.22	Nangchong	pet shop 2	4	Male	Good
144	2015.08.22	Nangchong	pet shop 2	2	Female	Good
